# Supplementary material for: Discovery of Small Molecule Activators of Chemokine Receptor CXCR4 That Improve Diabetic Wound Healing
Source: Int J Mol Sci. 2022 Feb 16;23(4):2196. doi: 10.3390/ijms23042196 (PMC8879702; doi:10.3390/ijms23042196)
Supplement: Supplementary file 1 [file ijms-23-02196-s001.zip]

Archive with 1 entries (1 files):
- ijms-1582355-supplementary.pdf
